# Supplementary material for: Antibacterial Effects of Essential Oils of Seven Medicinal-Aromatic Plants Against the Fish Pathogen Aeromonas veronii bv. sobria: To Blend or Not to Blend?
Source: Molecules. 2021 May 6;26(9):2731. doi: 10.3390/molecules26092731 (PMC8125735; doi:10.3390/molecules26092731)
Supplement: Supplementary file 1 [file molecules-26-02731-s001.zip]

Archive with 4 entries (3 files):
- molecules-1198991-supplementary/
- molecules-1198991-supplementary/SM Figure S1.pdf
- molecules-1198991-supplementary/SM Table S1.pdf
- molecules-1198991-supplementary/SM Table S2.pdf
